# Supplementary material for: The influenza virus PB2 protein evades antiviral innate immunity by inhibiting JAK1/STAT signalling
Source: Nat Commun. 2022 Oct 21;13:6288. doi: 10.1038/s41467-022-33909-2 (PMC9586965; doi:10.1038/s41467-022-33909-2)
Supplement: Supplementary file 4 — Source Data [file 41467_2022_33909_MOESM4_ESM.xlsx]

## Sheet: Figure1
Figure1a
IFNβ-lucifer	1	2	3	4	5			ISRE-lucifer	1	2	3	4	5			NF-κB-lucifer	1	2	3	4	5
		SeV								SeV								SeV
	Vec	Vec	PB2-PR8	PB2-CZ	NS1-PR8				Vec	Vec	PB2-PR8	PB2-CZ	NS1-PR8				Vec	Vec	PB2-PR8	PB2-CZ	NS1-PR8
	1	139.88	61.16	63.41	18.55				1	129.72	67.38	25.77	7.78				1	36.0934	24.9105	18.9239	3.89156
	1	155.39	70.5	69.21	12.81				1	109.64	68.64	30.48	13.32				1	39.1274	25.7855	17.2011	3.59816
	1	133.15	67.65	63.3	14.23				1	122.46	68.6	30.96	16.41				1	32.8205	23.7799	17.9061	3.50041
			*Colored data analyzed by Unpaired t-test (two-tailed)								*Colored data analyzed by Unpaired t-test (two-tailed)								*Colored data analyzed by Unpaired t-test (two-tailed)
			2 and 3: p=0.0004 (**)								2 and 3: p=0.0120 (*)								2 and 3: p=0.0043 (**)
			2 and 4: p=0.0004 (**)								2 and 4: p=0.0001 (**)								2 and 4: p=0.0007 (**)
			2 and 5: p<0.0001 (**)								2 and 5: p<0.0001 (**)								2 and 5: p=0.0031 (**)
Figure1b
IFNβ-lucifer	1	2	3	4	5			ISRE-lucifer	1	2	3	4	5			NF-κB-lucifer	1	2	3	4	5
		Poly(I:C)								Poly(I:C)								Poly(I:C)
	Vec	Vec	PB2-PR8	PB2-CZ	NS1-PR8				Vec	Vec	PB2-PR8	PB2-CZ	NS1-PR8				Vec	Vec	PB2-PR8	PB2-CZ	NS1-PR8
	1	354.38	136.8	180.99	83.13				1	254.13	73.6	37.79	24.15				1	46.69	24.17	18.18	7.71
	1	255.12	120.37	150.61	78.63				1	232.67	77.23	40.15	26.97				1	46.34	27.58	18.51	7.51
	1	280.28	112.09	139.7	79.19				1	197.29	75.59	38.89	25.97				1	44.54	32.25	18.58	7.45
			*Colored data analyzed by Unpaired t-test (two-tailed)								*Colored data analyzed by Unpaired t-test (two-tailed)								*Colored data analyzed by Unpaired t-test (two-tailed)
			2 and 3: p=0.0048 (**)								2 and 3: p=0.0113 (*)								2 and 3: p=0.0018 (**)
			2 and 4: p=0.0124 (*)								2 and 4: p=0.0075 (**)								2 and 4: p<0.0001 (**)
			2 and 5: p=0.0183 (*)								2 and 5: p=0.0065 (**)								2 and 5: p=0.0003 (**)
Figure1c
ISRE-lucifer	1	2	3	4	5			STAT1-lucifer	1	2	3	4	5
		IFNβ								IFNβ
	Vec	Vec	PB2-PR8	PB2-CZ	NS1-PR8				Vec	Vec	PB2-PR8	PB2-CZ	NS1-PR8
	1	155.71	67.38	40.03	25.77				1	5.42	3.09	2.05	2.12
	1	149.53	68.64	40.64	30.48				1	5.74	3.3	1.91	2.14
	1	157.79	68.6	40.57	30.96				1	5.92	3.21	1.94	2.25
			*Colored data analyzed by Unpaired t-test (two-tailed)								*Colored data analyzed by Unpaired t-test (two-tailed)
			2 and 3: p<0.0001 (**)								2 and 3: p<0.0001 (**)
			2 and 4: p=0.0004 (**)								2 and 4: p<0.0001 (**)
			2 and 5: p<0.0001 (**)								2 and 5: p<0.0001 (**)
Figure1d
ISRE-lucifer	1	2	3	4	5			STAT1-lucifer	1	2	3	4	5
		IFNα								IFNα
	Vec	Vec	PB2-PR8	PB2-CZ	NS1-PR8				Vec	Vec	PB2-PR8	PB2-CZ	NS1-PR8
	1	238.66	37.82	14.32	24.16				1	6.82	2.47	2.49	2.31
	1	208	40.09	25.26	26.93				1	5.62	2.37	2.33	2.22
	1	194.69	38.86	30.53	25.95				1	5.69	2.68	2.33	2.38
			*Colored data analyzed by Unpaired t-test (two-tailed)								*Colored data analyzed by Unpaired t-test (two-tailed)
			2 and 3: p=0.0054 (**)								2 and 3: p=0.0009 (**)
			2 and 4: p=0.0002 (**)								2 and 4: p=0.0100 (**)
			2 and 5: p=0.0046 (**)								2 and 5: p=0.0098 (**)
Figure1e								Figure1e
	1	2	3	4	5	6			1	2	3	4	5	6
IFIT1 mRNA（fold）	mock			IFNβ				ISG15 mRNA（fold）	mock			IFNβ
	Vec	PB2-PR8	PB2-CZ	Vec	PB2-PR8	PB2-CZ			Vec	PB2-PR8	PB2-CZ	Vec	PB2-PR8	PB2-CZ
	0.569066	0.553504	2.78305	169.679	27.2214	17.5898			0.53	0.49	1.61	21.96	3.57	2.02
	0.589134	0.553504	0.622725	230.188	27.2214	17.4683			0.58	0.48	0.49	23.53	3.29	1.79
	2.9828	0.147283	0.471937	225.451	22.5752	9.55772			2.05	0.1	0.44	24.53	2.34	1.08
			*Colored data analyzed by Unpaired t-test (two-tailed)								*Colored data analyzed by Unpaired t-test (two-tailed)
			4 and 5: p=0.0107 (*)								4 and 5: p<0.0001 (**)
			4 and 6: p=0.0089 (**)								4 and 6: p<0.0001 (**)
Figure1f								Figure1f
	1	2	3	4	5	6			1	2	3	4	5	6
IFIT1 mRNA（fold）	mock			IFNα				ISG15 mRNA（fold）	mock			IFNα
	Vec	PB2-PR8	PB2-CZ	Vec	PB2-PR8	PB2-CZ			Vec	PB2-PR8	PB2-CZ	Vec	PB2-PR8	PB2-CZ
	0.602904	1.70527	0.469761	252.476	124.5	139.102			0.697372	1.46409	0.456916	44.6318	19.2929	18.0009
	0.628507	0.641713	0.61132	218.274	128	111.43			0.479632	0.697372	1.91853	30.4844	20.6776	12.9063
	2.63902	1.05702	2.77022	176.069	75.5835	75.5835			2.9897	0.574349	0.864537	39.3966	11.2356	22.3159
			*Colored data analyzed by Unpaired t-test (two-tailed)								*Colored data analyzed by Unpaired t-test (two-tailed)
			4 and 5: p=0.0188 (*)								4 and 5: p=0.0141 (*)
			4 and 6: p=0.0205 (*)								4 and 6: p=0.0145 (*)
Figure1g
	control	a	b	c	d	e
GFP(%)	0	97	24.2	59.9	65.3	64.6
	0.085	95.5	18.2	60.2	65.6	72.4
	0.032	96.6	18.8	68.6	74.7	72.8
mean± SD	0.0%±0.0%	96.4%±0.8%	20.4%±3.3%	62.9%±4.9%	68.5%±5.3%	69.9%±4.6%
Figure1h-PB2-PR8														Figure1h-PB2-CZ
	1	2	3	4			1	2	3	4					1	2	3	4		1	2	3	4
	Vec		PB2-PR8				Vec		PB2-PR8						Vec		PB2-CZ				Vec		PB2-CZ
	0.5h	1h	0.5h	1h			0.5h	1h	0.5h	1h					0.5h	1h	0.5h	1h			0.5h	1h	0.5h	1h
pSTAT1/STAT1	0.840793	1.03315	0.433293	0.517099		pSTAT2/STAT2	1.10857	2.39339	0.229874	0.401826				pSTAT1/STAT1	1.08256	1.26375	0.3194	0.425137		pSTAT2/STAT2	0.906766	1.17175	0.268973	0.312582
	1.11838	1.37155	0.549275	0.680208			1.08333	1.93993	0.498496	0.754272					0.999763	1.30671	0.258332	0.327579			1.02438	1.26653	0.278834	0.332485
	1.04083	1.34523	0.669428	0.689802			0.808098	1.44707	0.371848	0.562642					0.917674	1.0983	0.214384	0.318044			1.06886	1.47306	0.284292	0.396926
	*Colored data analyzed by Unpaired t-test (two-tailed)						*Colored data analyzed by Unpaired t-test (two-tailed)								*Colored data analyzed by Unpaired t-test (two-tailed)						*Colored data analyzed by Unpaired t-test (two-tailed)
	1 and 3: p=0.0142 (*)						1 and 3: p=0.0068 (**)								1 and 3: p=0.0002 (**)						1 and 3: p=0.0041 (**)
	2 and 4: p=0.0073 (**)						2 and 4: p=0.0094 (**)								2 and 4: p=0.0003 (**)						2 and 4: p=0.0005 (**)
Figure1i-PB2-PR8														Figure1i-PB2-CZ
	1	2	3	4			1	2	3	4					1	2	3	4			1	2	3	4
	Vec		PB2-PR8				Vec		PB2-PR8						Vec		PB2-CZ				Vec		PB2-CZ
	0.5h	1h	0.5h	1h			0.5h	1h	0.5h	1h					0.5h	1h	0.5h	1h			0.5h	1h	0.5h	1h
pSTAT1/STAT1	1.02818	1.29112	0.269521	0.507161		pSTAT2/STAT2	1.02748	1.9236	0.257508	0.424593				pSTAT1/STAT1	1.10565	1.52555	0.44947	0.575893		pSTAT2/STAT2	0.994131	1.55684	0.215559	0.462329
	1.14121	1.76249	0.259776	0.359665			0.972174	1.91004	0.284007	0.382928					0.844508	1.11823	0.381429	0.476799			0.932319	1.35118	0.248204	0.43007
	0.920888	1.08063	0.274862	0.366013			1.00034	1.73568	0.282238	0.332					1.04985	1.38302	0.419551	0.559124			1.07355	1.5893	0.375155	0.504182
	*Colored data analyzed by Unpaired t-test (two-tailed)						*Colored data analyzed by Unpaired t-test (two-tailed)								*Colored data analyzed by Unpaired t-test (two-tailed)						*Colored data analyzed by Unpaired t-test (two-tailed)
	1 and 3: p=0.0067 (**)						1 and 3: p<0.0001 (**)								1 and 3: p=0.0023 (**)						1 and 3: p=0.0004 (**)
	2 and 4: p=0.0096 (**)						2 and 4: p<0.0001 (**)								2 and 4: p=0.0029 (**)						2 and 4: p=0.0002 (**)

## Sheet: Figure2
Figure2d
	1	2	3	4	5	6	7
JAK1 mRNA（%）	Vec	PB2-PR8			PB2-CZ
	93.9523	107.177	84.0896	91.3832	90.1251	95.2638	82.932
	108.674	98.6233	113.288	88.8843	95.2638	96.5936	103.526
	97.942	102.811	92.6588	97.2655	92.6588	86.4537	95.9264
			*Colored data analyzed by Unpaired t-test (two-tailed)
			1 and 2: p=0.6228 (ns) no significant
			1 and 3: p=0.7364 (ns) no significant
			1 and 4: p=0.2031 (ns) no significant
			1 and 5: p=0.1810 (ns) no significant
			1 and 6: p=0.2433 (ns) no significant
			1 and 7: p=0.4618 (ns) no significant

## Sheet: Figure4
Figure 4d
	1	2	3	4	5	6	7	8	9	10
	JAK1-WT		JAK1-K802R		JAK1-K924R		JAK1-K1130R		JAK1-K859/860R
	Vec	PB2-PR8	Vec	PB2-PR8	Vec	PB2-PR8	Vec	PB2-PR8	Vec	PB2-PR8
JAK1/Actin	1.03511	0.398341	1.17819	0.389812	1.1558	0.376833	0.868284	0.348035	0.983612	1.02223
	0.983663	0.107338	0.943938	0.069136	0.798432	0.14773	1.13841	0.207422	0.901061	0.811285
	0.981228	0.224952	0.877869	0.215946	1.04577	0.350576	0.993307	0.448423	1.11533	1.14191
			*Colored data analyzed by Unpaired t-test (two-tailed)
			1 and 2: p=0.0010 (**)
			3 and 4: p=0.0040 (**)
			5 and 6: p=0.0053 (**)
			7 and 8: p=0.0032 (**)
			9 and 10: p=0.9354 (ns) no significant
	1	2	3	4	5	6	7	8	9	10
	JAK1-WT		JAK1-K802R		JAK1-K924R		JAK1-K1130R		JAK1-K859/860R
	Vec	PB2-CZ	Vec	PB2-CZ	Vec	PB2-CZ	Vec	PB2-CZ	Vec	PB2-CZ
JAK1/Actin	0.947151	0.219908	1.23421	0.32637	1.15065	0.275571	0.93081	0.227967	0.908903	0.899443
	0.969695	0.359352	0.870275	0.320164	0.878477	0.518348	1.03624	0.728861	0.967353	0.9396
	1.08315	0.549837	0.895515	0.553372	0.970877	0.592508	1.03295	0.620296	1.12374	0.982787
			*Colored data analyzed by Unpaired t-test (two-tailed)
			1 and 2: p=0.0039 (**)
			3 and 4: p=0.0121(*)
			5 and 6: p=0.0120 (*)
			7 and 8: p=0.0384 (*)
			9 and 10: p=0.4185 (ns) no significant

## Sheet: Figure5
Figure5a
	1	2	3	4	5	6
	Vec			JAK1-His
	24h	48h	72h	24h	48h	72h
Viral titer (log10 PFU/ml)	3.3	4.1	4.6	1.8	2.6	4.3
	2.8	4.3	4.9	2.3	3.5	3.8
	3.1	3.9	4.2	1.7	2.9	3.8
	*Colored data analyzed by Unpaired t-test (two-tailed)
	1 and 4: p=0.0086 (**)
	2 and 5: p=0.0189 (*)
	3 and 6: p=0.0842 (ns) no significant
Figure5b
	1	2	3	4	5	6
	Vec			JAK1-His
	24h	48h	72h	24h	48h	72h
Viral titer (log10 PFU/ml)	3.5	5.1	4.7	2.2	4.1	4.5
	3.2	4.6	4.8	2.3	3.9	4.3
	3.4	4.3	4.6	2.6	3.9	4.6
	*Colored data analyzed by Unpaired t-test (two-tailed)
	1 and 4: p=0.0026 (**)
	2 and 5: p=0.0448 (*)
	3 and 6: p=0.0913 (ns) no significant
Figure5d
	1	2	3	4	5	6
	shGFP			shJAK1-1#
	24h	48h	72h	24h	48h	72h
Viral titer (log10 PFU/ml)	3.2	4.8	4.5	4.1	5.2	4.8
	3.5	4.5	4.1	3.8	5.3	5.1
	3.1	4.6	4.7	4.3	5.2	4.7
	*Colored data analyzed by Unpaired t-test (two-tailed)
	1 and 4: p=0.0132 (*)
	2 and 5: p=0.0031 (**)
	3 and 6: p=0.1122 (ns) no significant
Figure5e
	1	2	3	4	5	6
	shGFP			shJAK1-1#
	24h	48h	72h	24h	48h	72h
Viral titer (log10 PFU/ml)	3.2	3.8	4.5	3.9	4.8	5.6
	3.1	4.1	4.3	4.2	5	5.3
	3.3	4.2	4.9	4.3	4.7	5.9
	*Colored data analyzed by Unpaired t-test (two-tailed)
	1 and 4: p=0.0022 (**)
	2 and 5: p=0.0058 (**)
	3 and 6: p=0.0139 (*)
	1	2	3	4	5	6
	shGFP			shJAK1
	JAK1-WT-His	DJAK1-WT-His	DJAK1-K859/860R-His	JAK1-WT-His	DJAK1-WT-His	DJAK1-K859/860R-His
JAK1/Actin	0.885906	0.691101	0.627466	0.049647	0.583319	0.666606
	1.11323	1.16074	0.7706	0.102466	0.863829	0.906495
	1.00086	0.74877	0.670455	0.164721	1.00926	1.17086
	*Colored data analyzed by Unpaired t-test (two-tailed)
	1 and 4: p=0.0002 (**)
	2 and 5: p=0.8095 (ns) no significant
	3 and 6: p=0.2059 (ns) no significant
Figure5h
	1	2	3	4
	shGFP	shJAK1
	Vec	Vec	DJAK1-WT-His	DJAK1-K859/860R-His
Viral titer (log10 PFU/ml)	4.5	5.2	4.2	5
	4.7	5.3	4	5.1
	4.8	4.9	3.8	5.2
	4.6	5.4	3.5	4.9
	4.7	5.1	3.7	4.2
	*Colored data analyzed by Unpaired t-test (two-tailed)
	1 and 2: p=0.0008 (**)
	2 and 3: p<0.0001 (**)
	3 and 4: p=0.0013 (**)
Figure5i
	1	2	3	4
	shGFP	shJAK1
	Vec	Vec	DJAK1-WT-His	DJAK1-K859/860R-His
Viral titer (log10 PFU/ml)	2.8	3.8	2.5	3.5
	3	4	1.7	3.8
	3.1	3.7	2.1	3.2
	3.3	4.4	1.8	3.7
	3.7	4.2	2.4	3.8
	*Colored data analyzed by Unpaired t-test (two-tailed)
	1 and 2: p=0.0030 (**)
	2 and 3: p<0.0001 (**)
	3 and 4: p<0.0001 (**)

## Sheet: Figure7
Figure 7a
	1	2	3	4	5
	Vec	PB2M-CZ	PB2-CZ	PB2-JY	PB2M-JY
JAK1/Actin	1.00408	1.12048	0.17053	1.14598	0.179704
	1.00991	0.739815	0.072003	1.38431	0.223346
	0.986001	1.23039	0.234537	0.801191	0.369348
	*Colored data analyzed by Unpaired t-test (two-tailed)
	1 and 2: p=0.8586 (ns) no significant
	1 and 3: p=0.0027 (**)
	1 and 4: p=0.5812 (ns) no significant
	1 and 5: p=0.0056 (**)
Figure 7b
	1	2	3	4	5
	Vec	PB2-CZ	PB2M-CZ	PB2-R526K-CZ	PB2-M283I-CZ
JAK1/Actin	1.02354	0.12014	0.851879	0.062227	0.14454
	0.975009	0.27905	1.33777	0.072337	0.056768
	1.00145	0.114862	0.707862	0.103559	0.119901
	*Colored data analyzed by Unpaired t-test (two-tailed)
	1 and 2: p=0.0001 (**)
	1 and 3: p=0.8776 (ns) no significant
	1 and 4: p<0.0001 (**)
	1 and 5: p<0.0001 (**)

## Sheet: Figure8
Figure8a
	1	2	3	4	5	6	7	8	9	10
IFNβ	-	-	-	-	-	+	+	+	+	+
	Vec	PB2-CZ	PB2M-CZ	PB2-JY	PB2M-JY	Vec	PB2-CZ	PB2M-CZ	PB2-JY	PB2M-JY
IFIT1 mRNA（fold）	1.07674	0.771997	0.750886	0.97041	0.730353	236.659	42.1268	213.289	200.39	113.509
	1.09177	1.39152	1.05458	2.03731	1.0693	253.645	47.7248	264.416	253.645	114.299
	0.850667	1.26283	1.0693	0.22324	1.54399	285.365	42.1268	204.601	264.416	138.781
						*Colored data analyzed by Unpaired t-test (two-tailed)
						6 and 7: p=0.0039 (**)
						6 and 10: p=0.0012 (**)
Figure8a
	1	2	3	4	5	6	7	8	9	10
IFNβ	-	-	-	-	-	+	+	+	+	+
	Vec	PB2-CZ	PB2M-CZ	PB2-JY	PB2M-JY	Vec	PB2-CZ	PB2M-CZ	PB2-JY	PB2M-JY
ISG15 mRNA（fold）	1.31646	0.850667	0.963707	0.950439	0.725309	30.4141	6.85267	31.9261	28.9736	18.722
	0.862542	1.15402	1.00463	0.89296	1.04729	36.1686	7.87165	35.6707	37.4441	23.8624
	0.880666	0.899171	1.21982	1.06191	1.20303	29.1751	8.5544	40.9749	42.7149	23.8624
						*Colored data analyzed by Unpaired t-test (two-tailed)
						6 and 7: p=0.0004 (**)
						6 and 10: p=0.0238 (*)
Figure8a
	1	2	3	4	5	6	7	8	9	10
IFNβ	-	-	-	-	-	+	+	+	+	+
	Vec	PB2-CZ	PB2M-CZ	PB2-JY	PB2M-JY	Vec	PB2-CZ	PB2M-CZ	PB2-JY	PB2M-JY
TAP1 mRNA（fold）	0.532185	0.82932	1.18921	0.840896	0.920188	119.43	53.45	148.06	132.51	83.8652
	1.06437	0.812252	2	1.17284	0.795536	178.53	51.27	142.02	168.9	86.2229
	1.76541	1.77768	0.870551	1.03527	0.358489	196.72	58.49	153.28	162.02	94.3532
						*Colored data analyzed by Unpaired t-test (two-tailed)
						6 and 7: p=0.0408 (*)
						6 and 10: p=0.0787 (ns)
Figure8b
	1	2	3	4	5	6	7	8	9	10
IFNα	-	-	-	-	-	+	+	+	+	+
	Vec	PB2-CZ	PB2M-CZ	PB2-JY	PB2M-JY	Vec	PB2-CZ	PB2M-CZ	PB2-JY	PB2M-JY
IFIT1 mRNA（fold）	0.961483	0.941696	0.935191	1.00928	0.988514	88.8521	27.9221	111.688	122.22	58.2156
	0.988514	1.28639	0.909618	0.922316	0.884745	118.056	28.9067	118.878	124.788	65.0435
	1.05215	0.872564	0.728668	0.99539	1.04488	106.398	30.3439	114.828	116.431	69.2304
						*Colored data analyzed by Unpaired t-test (two-tailed)
						6 and 7: p=0.0120 (*)
						6 and 10: p=0.0114 (*)
Figure8b
	1	2	3	4	5	6	7	8	9	10
IFNα	-	-	-	-	-	+	+	+	+	+
	Vec	PB2-CZ	PB2M-CZ	PB2-JY	PB2M-JY	Vec	PB2-CZ	PB2M-CZ	PB2-JY	PB2M-JY
ISG15 mRNA（fold）	1.11729	1.25701	0.952638	0.926588	0.926588	19.6983	4.82323	23.1029	22.1618	13.3614
	0.895025	1.13288	1.14076	1.05702	1.04247	25.1067	5.54044	23.2636	21.1121	13.5479
	1	1.08674	1.17284	1.00696	0.895025	23.2636	6.6807	24.084	23.1029	10.6295
						*Colored data analyzed by Unpaired t-test (two-tailed)
						6 and 7: p=0.0005 (**)
						6 and 10: p=0.0053 (**)
Figure8b
	1	2	3	4	5	6	7	8	9	10
IFNα	-	-	-	-	-	+	+	+	+	+
	Vec	PB2-CZ	PB2M-CZ	PB2-JY	PB2M-JY	Vec	PB2-CZ	PB2M-CZ	PB2-JY	PB2M-JY
TAP1 mRNA（fold）	1.17827	1.26283	0.862542	1.0693	0.97716	20.3459	10.5317	18.0843	16.0741	8.37835
	0.899171	1.03288	0.771997	1.04006	0.850667	22.7322	8.03705	19.7895	21.2099	11.6857
	0.943874	0.95705	1.09177	1.18646	1.08423	22.1106	7.60352	20.2054	20.2054	10.3867
						*Colored data analyzed by Unpaired t-test (two-tailed)
						6 and 7: p=0.0004 (**)
						6 and 10: p=0.0006 (**)
Figure8c
	1	2	3	4	5	6
IFNβ	-	+	+	+	+	+
	Vec	Vec	PB2-CZ	PB2M-CZ	PB2-JY	PB2M-JY
ISRE-lucifer	1	119.61	44.42	121.58	133.36	59.55
	1	115.45	39.6	93.9	96.54	43.29
	1	110.37	43.53	84.03	95.32	52.4
	*Colored data analyzed by Unpaired t-test (two-tailed)
	2 and 3: p<0.0001(**)
	2 and 6: p=0.0003 (**)
Figure8c
	1	2	3	4	5	6
IFNβ	-	+	+	+	+	+
	Vec	Vec	PB2-CZ	PB2M-CZ	PB2-JY	PB2M-JY
STAT1-lucifer	1	8.29	4.54	8.84	7.04	5.29
	1	9.2	4.6	10.09	9.08	3.47
	1	11.91	2.76	10.22	9.87	3.89
	*Colored data analyzed by Unpaired t-test (two-tailed)
	2 and 3: p=0.0094(**)
	2 and 6: p=0.0102 (*)
Figure8d
	1	2	3	4	5	6
IFNα	-	+	+	+	+	+
	Vec	Vec	PB2-CZ	PB2M-CZ	PB2-JY	PB2M-JY
ISRE-lucifer	1	88.269	37.9546	85.044	57.2214	16.8676
	1	79.085	12.249	87.1605	91.0448	33.8199
	1	88.7799	12.9065	64.532	82.1362	35.4166
	*Colored data analyzed by Unpaired t-test (two-tailed)
	2 and 3: p=0.0020 (**)
	2 and 6: p=0.0011 (**)
Figure8d
	1	2	3	4	5	6
IFNα	-	+	+	+	+	+
	Vec	Vec	PB2-CZ	PB2M-CZ	PB2-JY	PB2M-JY
STAT1-lucifer	1	11.0567	2.29913	10.3215	7.24285	3.85379
	1	14.8404	3.77457	10.4076	12.5027	6.18133
	1	8.24549	3.3916	8.1327	13.075	6.07133
	*Colored data analyzed by Unpaired t-test (two-tailed)
	2 and 3: p=0.0137 (*)
	2 and 6: p=0.0429 (*)
Figure 8e
	1	2	3	4	5
	IFNβ	IFNβ	IFNβ	IFNβ	IFNβ
	Vec	PB2-CZ	PB2M-CZ	PB2-JY	PB2M-JY
pSTAT1/STAT1	0.859824	0.38902	1.09094	1.15456	0.394882
	0.931629	0.308933	1.15712	0.980928	0.287208
	1.20855	0.486062	1.05772	0.922031	0.423059
	*Colored data analyzed by Unpaired t-test (two-tailed)
	1 and 2: p=0.0071 (**)
	1 and 5: p=0.0051 (**)
	1	2	3	4	5
	IFNβ	IFNβ	IFNβ	IFNβ	IFNβ
	Vec	PB2-CZ	PB2M-CZ	PB2-JY	PB2M-JY
pSTAT2/STAT2	1.10138	0.31279	1.06231	1.0251	0.423026
	0.94478	0.194563	1.02637	1.06722	0.169216
	0.953836	0.277264	1.09047	0.990451	0.349042
	*Colored data analyzed by Unpaired t-test (two-tailed)
	1 and 2: p=0.0003 (**)
	1 and 5: p=0.0017 (**)
Figure 8f
	1	2	3	4	5
	IFNα	IFNα	IFNα	IFNα	IFNα
	Vec	PB2-CZ	PB2M-CZ	PB2-JY	PB2M-JY
pSTAT1/STAT1	1.07809	0.243685	0.760307	0.750785	0.256262
	0.851902	0.347307	0.701412	0.85083	0.161032
	1.07001	0.397201	1.0617	1.09829	0.671205
	*Colored data analyzed by Unpaired t-test (two-tailed)
	1 and 2: p=0.0016 (**)
	1 and 5: p=0.0213 (*)
	1	2	3	4	5
	IFNα	IFNα	IFNα	IFNα	IFNα
	Vec	PB2-CZ	PB2M-CZ	PB2-JY	PB2M-JY
pSTAT2/STAT2	1.07995	0.498037	1.37498	1.0856	0.155672
	1.05516	0.281832	1.10159	1.2324	0.331601
	0.864889	0.464038	1.02638	0.843897	0.497948
	*Colored data analyzed by Unpaired t-test (two-tailed)
	1 and 2: p=0.0038 (**)
	1 and 5: p=0.0052 (**)
Figure 8g
	1	2	3	4				1	2	3	4				1	2	3	4
	Vec	Vec	DJAK1-WT-His	DJAK1-K859/860R-His				Vec	Vec	DJAK1-WT-His	DJAK1-K859/860R-His				Vec	Vec	DJAK1-WT-His	DJAK1-K859/860R-His
	mock	IFNβ	IFNβ	IFNβ				mock	IFNβ	IFNβ	IFNβ				mock	IFNβ	IFNβ	IFNβ
IFIT1 mRNA（fold）	0.983957	29.1751	188.271	90.3008			ISG15 mRNA（fold）	1.07177	6.23332	63.1189	12.4666			TAP1 mRNA（fold）	1.0693	9.55772	175.663	21.0634
	1.01162	31.2691	203.187	94.1355				1.04972	7.21	67.6492	12.1257				1.00463	9.89477	184.396	15.6346
	1.00463	26.1125	196.266	83.6716				0.888843	8.05564	71.5064	16.7955				0.93088	10.753	157.223	20.7734
	*Colored data analyzed by Unpaired t-test (two-tailed)							*Colored data analyzed by Unpaired t-test (two-tailed)							*Colored data analyzed by Unpaired t-test (two-tailed)
	2 and 3: p<0.0001 (**)							2 and 3: p<0.0001 (**)							2 and 3: p=0.0024 (**)
	3 and 4: p<0.0001 (**)							3 and 4: p<0.0001 (**)							3 and 4: p<0.0001 (**)

## Sheet: Figure9
Figure9a
	1	2	3	4	5	6	7	8
	6h	12h	18h	24h	6h	12h	18h	24h
	rCZ				rCZM
JAK1/Actin	1.17921	0.53798	0.108889	0.283937	1.01061	0.921792	0.649716	0.659335
	0.804964	0.43119	0.40151	0.223282	0.815395	0.602471	0.559618	0.601161
	1.00924	0.46094	0.203183	0.130422	1.16357	1.03623	0.831502	0.415254
	*Colored data analyzed by Unpaired t-test (two-tailed)
	1 and 5: p>0.9999 (ns)
	2 and 6: p=0.0497 (*)
	3 and 7: p=0.0192 (*)
	4 and 8: p=0.0142 (*)
Figure9b
	1	2	3	4	5	6	7	8
	6h	12h	18h	24h	6h	12h	18h	24h
	rJY				rJYM
JAK1/Actin	1.11653	1.03147	1.10179	0.775663	0.725119	0.523701	0.377799	0.309938
	0.869308	1.27758	0.786295	0.855852	0.586815	0.506962	0.279626	0.257709
	1.01416	0.708127	0.634149	0.476139	0.471962	0.134724	0.056951	0.112438
	*Colored data analyzed by Unpaired t-test (two-tailed)
	1 and 5: p=0.0180 (*)
	2 and 6: p=0.0413 (*)
	3 and 7: p=0.0230 (*)
	4 and 8: p=0.0212 (*)
Figure9c
	1	2	3	4	5	6
	rCZ			rCZM
	24h	48h	72h	24h	48h	72h
Viral titer (log10 PFU/ml)	4.3	6.4	6.7	3.5	4.5	5.6
	4.5	6.3	6.8	3.8	3.8	5.3
	4.5	6.7	6.9	3.3	5.1	4.9
	*Colored data analyzed by Unpaired t-test (two-tailed)
	1 and 4: p=0.0049 (**)
	2 and 5: p=0.0071 (**)
	3 and 6: p=0.0019 (**)
Figure9c
	1	2	3	4	5	6
	rJY			rJYM
	24h	48h	72h	24h	48h	72h
Viral titer (log10 PFU/ml)	3.1	3.6	4.3	3.7	4.9	5.5
	3.1	3.7	4.3	3.8	4.5	5.1
	3.3	3.9	4.1	4.1	4.7	5.3
	*Colored data analyzed by Unpaired t-test (two-tailed)
	1 and 4: p=0.0070 (**)
	2 and 5: p=0.0027 (**)
	3 and 6: p=0.0013 (**)
Figure9d
	1	2	3	4	5	6	7	8	9	10	11	12
	rCZ			rCZM			rJY			rJYM
	24h	48h	72h	24h	48h	72h	24h	48h	72h	24h	48h	72h
Viral titer (log10 PFU/ml)	6.8	7.3	7.3	6.8	7	7.1	6.9	7	7.3	6.9	7.1	7.3
	6.6	7.1	7.4	6.6	7	7.3	6.7	7.1	7.1	6.6	7.3	7.1
	6.6	7.1	7.1	6.5	7.1	7.1	6.6	7.1	7.3	6.5	6.9	7.3
	*Colored data analyzed by Unpaired t-test (two-tailed)
	1 and 4: p=0.7780 (ns) no significant
	2 and 5: p=0.1481 (ns) no significant
	3 and 6: p=0.4169 (ns) no significant
	7 and 10: p=0.6779 (ns) no significant
	8 and 11: p=0.7953 (ns) no significant
	9 and 12: p>0.9999 (ns) no significant
Figure9e
	rCZ(mm)	rCZM(mm)	rJY(mm)	rJYM(mm)
1	1.25	0.81	0.21	0.74
2	1.83	0.8	0.11	0.58
3	1.42	0.8	0.03	0.93
4	1.14	0.68	0.08	0.91
5	0.93	0.61	0.05	0.79
mean± SD	1.31±0.33	0.74±0.09	0.10±0.07	0.80±0.14

## Sheet: Figure10
Figure10a
		1	2	3	4	5	6	7	8	9	10	1	2	3	4	5	6	7	8	9	10	1	2	3	4	5	6	7	8	9	10	1	2	3	4	5	6	7	8	9	10	1	2	3	4	5	6	7	8
		PBS										rCZ										rCZM										rJY										rJYM
Body Weight (%)	d0	100	100	100	100	100	100	100	100	100	100	100	100	100	100	100	100	100	100	100	100	100	100	100	100	100	100	100	100	100	100	100	100	100	100	100	100	100	100	100	100	100	100	100	100	100	100	100	100
	d1	101.76	102.91	95.22	108.25	104.33	98.62	100.97	95.48	99.04	98.48	96.17	97.65	94.66	98.05	97.2	98.09	96.3	95.15	97.69	97.06	95.43	95.2	94.88	96.14	100.49	100.46	99	101.32	101.42	100.67	98.05	92.31	97.16	100.48	100.98	95.63	100.51	95.72	94.88	93.75	96.17	97.65	102.43	98.05	97.2	99.04	100.97	96.1
	d2	100	103.4	98.09	102.91	101.92	96.33	102.9	99.5	101.44	95.45	91.87	94.37	83.5	97.07	95.79	89.47	90.74	92.72	94.91	90.69	90.36	94.76	94.42	91.79	99.03	93.06	91	100	99.53	93.51	99.51	94.71	96.21	96.63	101.96	95.15	101.54	98.93	95.35	89.9	93.3	99.53	104.37	97.07	95.79	94.74	95.15	93.66
	d3	100.88	104.37	94.26	104.37	102.88	97.25	104.35	103.52	103.85	98.99	89.47	92.02	79.61	90.73	92.52	84.21	88.43	89.81	89.81	86.27	82.74	87.34	92.09	90.82	88.35	90.74	86	90.75	101.9	91.13	95.61	95.19	95.26	98.56	100.49	94.66	102.56	99.47	97.21	90.87	89	100.94	99.51	96.1	92.52	97.13	92.72	94.63
	d4	97.36	103.4	101.44	101.94	101.44	104.13	101.93	103.02	102.4	101.01	84.21	87.79	75.73	85.37	91.59	80.86	85.65	86.89	86.11	80.39	85.28	84.72	90.7	89.86	80.58	90.28	87.5	94.71	100	91.6	96.1	96.15	93.84	103.85	100.49	95.15	96.41	98.93	95.81	93.75	82.78	100.47	103.88	98.54	93.93	98.09	89.81	96.59
	d5	95.59	103.88	101.44	102.52	105.77	102.29	106.28	105.53	100.48	102.02	78.95	86.85	dead	79.51	85.98	75.6	83.8	83.01	80.09	77.94	77.66	85.59	90.23	85.51	75.73	93.52	89	94.27	100.47	88.26	98.05	98.08	97.16	104.81	99.51	93.2	95.38	105.35	93.49	94.23	79.43	103.29	101.46	98.05	94.86	93.3	87.86	83.41
	d6	98.68	100.49	99.04	110.19	104.81	101.38	107.73	103.52	103.37	104.04	75.6	82.16		dead	79.91	dead	80.09	81.55	75.93	dead	dead	81.22	86.05	84.06	dead	93.06	92	89.87	101.9	87.79	99.02	99.04	97.63	101.44	102.45	94.17	95.9	95.19	96.74	94.71	75.6	101.88	99.51	95.61	91.12	88.04	84.95	90.24
	d7	97.8	99.03	99.52	103.88	100.48	102.29	105.31	106.03	99.04	103.54	dead	78.87			78.97		77.78	78.64	dead			82.53	86.98	80.68		95.83	89.5	90.31	102.37	84.92	101.95	100.96	96.68	103.37	106.37	94.17	100	102.14	100.47	92.31	dead	101.41	103.4	94.63	93.93	89	84.95	90.73
	d8	99.56	100.49	102.39	105.34	104.81	101.38	104.35	108.54	100	103.03		dead			dead		75.46	76.7				85.15	82.79	75.85		97.22	84	88.55	101.42	83.97	100	103.37	96.21	105.77	105.39	97.57	99.49	98.93	100	96.63		102.35	101.94	90.73	96.26	80.86	87.86	89.76
	d9	100.44	102.43	103.83	106.8	102.88	100	103.38	110.55	100.96	106.06							dead	dead				87.77	78.6	dead		97.69	78.5	90.31	101.9	83.02	102.44	100.96	98.58	102.4	105.88	100	100.51	99.47	101.86	100		100.94	105.34	85.37	96.26	dead	88.83	80.49
	d10	101.32	106.31	105.26	106.31	108.17	101.83	106.76	110.55	99.04	107.58												89.52	dead			96.76	dead	91.19	103.79	78.72	100.49	100.48	100.95	105.29	101.96	97.57	98.46	101.07	99.53	98.56		100	100.97	79.51	95.33		90.29	80
	d11	101.76	107.77	104.78	106.8	105.29	100.46	107.73	102.51	100.96	109.09												90.83				96.3		89.43	103.32	dead	100	100.48	102.37	103.37	100.98	99.51	96.92	102.67	94.42	96.63		97.65	97.57	dead	96.26		92.72	77.56
	d12	100.44	108.74	105.26	103.4	107.69	98.17	105.31	104.52	103.85	105.05												92.58				98.61		94.71	102.84		99.02	98.56	101.9	103.85	100	98.54	98.46	104.81	96.74	100.48		96.24	94.17		95.33		94.66	dead
	d13	100.44	105.34	101.91	105.83	105.77	97.71	107.73	106.03	103.85	107.58												93.45				99.07		95.15	100		99.51	100	106.64	102.88	98.04	98.06	97.95	104.28	95.35	99.52		100	97.57		93.93		95.15
	d14	101.32	104.37	104.31	106.8	103.85	101.38	108.21	112.06	104.81	108.59												93.89				97.69		97.36	101.42		100.49	102.4	99.53	101.44	105.39	104.37	103.08	103.21	94.42	98.56		100.47	101.94		95.33		97.57
	*Colored data analyzed by Unpaired t-test (two-tailed)						*Colored data analyzed by Unpaired t-test (two-tailed)
	d4 (rCZ) and d4 (rCZM): p=0.0355 (*)						d6 (rJY) and d6 (rJYM): p=0.0420 (*)
	d5 (rCZ) and d5 (rCZM): p=0.0265 (*)						d7 (rJY) and d7 (rJYM): p=0.0356 (*)
	d6 (rCZ) and d6 (rCZM): p=0.0033 (**)						d8 (rJY) and d8 (rJYM): p=0.0312 (*)
	d7 (rCZ) and d7 (rCZM): p=0.0041 (**)
Figure10b
dpi	PBS	rCZ	rCZM	rJY	rJYM
5		1
6		1					rCZ and rCZM: p=0.0014 (**)
6		1					rJY and rJYM: p=0.0114 (*)
6		1
6			1				dpi: day post innoculation
6			1				*Colored data: “1” represents the mice died at the time. “0” represents the mice alive at that time. Every subject in a survival study either dies or alives.
7		1					*Colored data analyzed by Log-rank (Mantel-Cox) test.( no one-sided or two sided)
7		1
7					1
7					1
8		1
8		1
9		1
9		1
9			1
9					1
10			1
10			1
11			1		1
11
12
12					1
14	0
14	0
14	0
14	0
14	0
14	0
14	0
14	0
14	0
14	0
14			0
14			0
14			0
14			0
14					0
14					0
14					0
14					0
14					0
14				0
14				0
14				0
14				0
14				0
14				0
14				0
14				0
14				0
14				0
Figure10d
	1	2	3	4	5	6	7	8
	rJY		rJYM		rCZ		rCZM
	2d	5d	2d	5d	2d	5d	2d	5d
Viral titer (log10 PFU/ml)	2	3.4	3.5	4.5	4	5.3	3.3	4
	2.1	3.6	3.8	4.3	4.5	5.8	2.8	4.5
	2.3	3.7	3.6	4.4	4.6	5.9	3.5	4.6
	2.5	3.6	3.6	4.4	4.8	5.5	3.2	4.7
	2.5	3.2	3.4	4.3	4.4	5.7	3.2	4.5
	*Colored data analyzed by Unpaired t-test (two-tailed)
	1 and 3: p<0.0001 (**)
	2 and 4: p<0.0001 (**)
	5 and 7: p<0.0001 (**)
	6 and 8: p<0.0001 (**)
Figure10f
	1	2	3	4	5	6	7	8	9	10
	PBS		rJY		rJYM		rCZ		rCZM
	2d	5d	2d	5d	2d	5d	2d	5d	2d	5d
Histology score	0.5	0	0	0.5	1.5	2	2.5	3.5	1	2
	0	0	0	0.5	1	2.5	2.5	4	1	2.5
	0	0.5	0.5	1	1.5	2.5	2.5	4	2	2.5
	0.5	0.5	0.5	1	1	1.5	2.5	3	1.5	2
	0	0	0.5	1	1	1.5	2	3.5	1	1.5
	*Colored data analyzed by Unpaired t-test (two-tailed)
	3 and 5: p=0.0008 (**)
	4 and 6: p=0.0015 (**)
	7 and 9: p=0.0012 (**)
	8 and 10: p=0.0005 (**)
Figure10h
	1	2	3	4	5	6	7	8	9	10
	PBS		rJY		rJYM		rCZ		rCZM
	2d	5d	2d	5d	2d	5d	2d	5d	2d	5d
Histology score	0	0	1	2	2	6	4	12	1	9
	0	0	1	2	2	6	2	12	2	6
	0	0	1	2	2	4	2	12	2	6
	0	0	1	2	2	9	4	9	2	4
	0	0	2	1	4	6	4	9	1	4
	*Colored data analyzed by Unpaired t-test (two-tailed)
	3 and 5: p=0.0278 (*)
	4 and 6: p=0.0042 (**)
	7 and 9: p=0.0193 (*)
	8 and 10: p=0.0028 (**)
Figure10j
	1	2	3	4
	rJY	rJYM	rCZ	rCZM
JAK1/Actin	1.13836	0.216239	0.060736	1.13673
	1.09302	0.153182	0.03966	1.04671
	0.768626	0.192798	0.036732	0.816562
	*Colored data analyzed by Unpaired t-test (two-tailed)
	1 and 2: p=0.0023 (**)
	3 and 4: p=0.0095 (**)
Figure10k
	1	2	3	4	5
ISG15 mRNA（fold）	PBS	rJY	rJYM	rCZ	rCZM
	1.3692	26.2334	13.5793	5.14558	12.6699
	0.884745	31.197	16.9514	3.81937	11.3399
	0.825496	28.9067	14.1559	3.74077	15.5985
	*Colored data analyzed by Unpaired t-test (two-tailed)
	2 and 3: p=0.0014 (**)
	4 and 5: p=0.0026 (**)
Figure10l
	1	2	3	4	5
IFIT1 mRNA（fold）	PBS	rJY	rJYM	rCZ	rCZM
	0.655197	94.3532	45.8866	6.77396	42.8137
	0.554785	74.028	24.4201	7.1602	25.6342
	2.75108	105.42	22.1618	10.4832	22.4711
	*Colored data analyzed by Unpaired t-test (two-tailed)
	2 and 3: p=0.0071 (**)
	4 and 5: p=0.0261 (*)
[truncated: 2 more columns]

## Sheet: Supplementary Figure 2 
Supplementary Figure 2a-PR8
	1	2	3	4			1	2	3	4			1	2	3	4
PB2-PR8	-					PB2-PR8	-					PB2-PR8	-
IFNAR1/Actin	0.951188	1.0316	1.08529	1.06444		JAK1/Actin	0.879957	0.522378	0.34988	0.23196		STAT1/Actin	0.942026	1.127	0.991735	0.960954
	0.819695	1.04695	0.859469	0.812085			0.83267	0.503821	0.31338	0.108929			0.979368	1.04256	0.992846	1.14199
	1.22912	1.40695	1.34677	1.37234			1.28737	0.584104	0.20672	0.127453			1.07861	1.20763	1.20694	1.15065
	*Colored data analyzed by Unpaired t-test (two-tailed)						*Colored data analyzed by Unpaired t-test (two-tailed)						*Colored data analyzed by Unpaired t-test (two-tailed)
	1 and 2: p=0.3982 (ns) no significant						1 and 2: p=0.0342 (*)						1 and 2: p=0.1205 (ns) no significant
	1 and 3: p=0.6197 (ns) no significant						1 and 3: p=0.0094 (**)						1 and 3: p=0.4944 (ns) no significant
	1 and 4: p=0.7125 (ns) no significant						1 and 4: p=0.0050 (**)						1 and 4: p=0.3257 (ns) no significant
Supplementary Figure 2a-CZ
	1	2	3	4			1	2	3	4			1	2	3	4
PB2-CZ	-					PB2-CZ	-					PB2-CZ	-
IFNAR1/Actin	1.01907	0.889072	0.90591	0.974937		JAK1/Actin	0.906103	0.563093	0.361019	0.291535		STAT1/Actin	0.935563	0.894621	0.812739	0.991677
	0.877501	0.845509	1.04104	0.945754			0.878652	0.353068	0.140177	0.077402			0.934279	1.10984	1.06944	0.944058
	1.10343	1.06984	1.08475	1.07791			1.21524	0.472841	0.298535	0.264063			1.13016	1.15094	1.02992	1.12958
	*Colored data analyzed by Unpaired t-test (two-tailed)						*Colored data analyzed by Unpaired t-test (two-tailed)						*Colored data analyzed by Unpaired t-test (two-tailed)
	1 and 2: p=0.5346 (ns) no significant						1 and 2: p=0.0120 (*)						1 and 2: p=0.6551 (ns) no significant
	1 and 3: p=0.9091 (ns) no significant						1 and 3: p=0.0044 (**)						1 and 3: p=0.7869 (ns) no significant
	1 and 4: p>0.9999 (ns) no significant						1 and 4: p=0.0033 (**)						1 and 4: p=0.8283 (ns) no significant
Supplementary Figure 2b-PR8
	1	2	3	4
PB2-PR8	-
JAK1/Actin	1.03237	0.640796	0.431937	0.331038
	0.994932	0.21444	0.190625	0.128477
	0.972696	0.47834	0.266775	0.106633
	*Colored data analyzed by Unpaired t-test (two-tailed)
	1 and 2: p=0.0453 (*)
	1 and 3: p=0.0007 (**)
	1 and 4: p=0.0004 (**)
Supplementary Figure 2b-CZ
	1	2	3	4
PB2-CZ	-
JAK1/Actin	1.01	0.58	0.31	0.19
	0.99	0.32	0.29	0.19
	1	0.7	0.38	0.14
	*Colored data analyzed by Unpaired t-test (two-tailed)
	1 and 2: p=0.0528 (ns)
	1 and 3: p<0.0001 (**)
	1 and 4: p<0.0001 (**)
Supplementary Figure 2c-PR8
	1	2	3	4
PB2-PR8	-
STAT1/Actin	0.951923	0.950804	1.09601	1.08749
	0.926477	1.23897	1.15276	1.20892
	1.1216	1.19664	1.03545	1.31703
	*Colored data analyzed by Unpaired t-test (two-tailed)
	1 and 2: p=0.2987(ns) no significant
	1 and 3: p=0.2291(ns) no significant
	1 and 4: p=0.0826 (ns) no significant
Supplementary Figure 2c-CZ
	1	2	3	4
PB2-CZ	-
STAT1/Actin	0.94415	1.0262	1.07913	0.942529
	0.886639	1.08203	0.962831	0.998949
	1.16921	0.914693	1.43336	1.15139
	*Colored data analyzed by Unpaired t-test (two-tailed)
	1 and 2: p=0.9500 (ns) no significant
	1 and 3: p=0.3968 (ns) no significant
	1 and 4: p=0.7921 (ns) no significant
Supplementary Figure 2d-PR8
	1	2	3	4
PR8	0h	6h	12h	24h
JAK1/Actin	1.13577	0.547829	0.255891	0.195969
	0.898877	0.621147	0.538168	0.242513
	0.965352	0.473863	0.39079	0.26193
	*Colored data analyzed by Unpaired t-test (two-tailed)
	1 and 2: p=0.0054 (**)
	1 and 3: p=0.0049 (**)
	1 and 4: p=0.0005 (**)
Supplementary Figure 2d-CZ
	1	2	3	4
CZ	0h	6h	12h	24h
JAK1/Actin	0.922244	0.356835	0.271042	0.222955
	0.88756	0.341146	0.249413	0.208865
	1.19019	0.611595	0.509247	0.341942
	*Colored data analyzed by Unpaired t-test (two-tailed)
	1 and 2: p=0.0120 (*)
	1 and 3: p=0.0066 (**)
	1 and 4: p=0.0020 (**)
Supplementary Figure 2e
	1	2	3	4	5	6	7	8	9	10	11	12
	shGFP	shPB2-1#	shPB2-2#	shGFP	shPB2-1#	shPB2-2#	shGFP	shPB2-1#	shPB2-2#	shGFP	shPB2-1#	shPB2-2#
	0h			9h			12h			18h
JAK1/Actin	1.01229	1.09547	0.84216	0.546641	1.23507	0.698162	0.299728	1.11426	0.681817	0.300888	0.821667	0.484038
	1.01241	0.949491	1.21917	0.501264	0.949228	1.00382	0.424099	0.982867	0.870332	0.338323	1.00713	0.715479
	0.975293	0.921063	1.01984	0.449908	0.7148	0.69719	0.230532	0.695048	0.568742	0.112836	0.684578	0.566222
	*Colored data analyzed by Unpaired t-test (two-tailed)
	1 and 2: p=0.8683 (ns) no significant
	1 and 3: p=0.8310 (ns) no significant
	4 and 5: p=0.0402 (*)
	4 and 6: p=0.0449 (*)
	7 and 8: p=0.0100 (**)
	7 and 9: p=0.0198(*)
	10 and 11: p=0.0079 (**)
	10 and 12: p=0.0270 (*)
Supplementary Figure 2f
	1	2	3	4	5	6	7	8
	Vec				PB2-PR8
CHX(h)	0h	3h	6h	9h	0h	3h	6h	9h
JAK1 /Actin	0.95	0.79	0.77	0.53	0.68	0.3	0.28	0.19
	1.05	0.84	0.66	0.44	0.61	0.5	0.18	0.16
	0.98	0.72	0.6	0.38	0.72	0.47	0.34	0.14
	*Colored data analyzed by Unpaired t-test (two-tailed)
	1 and 5: p=0.0018 (**)
	2 and 6: p=0.0072 (**)
	3 and 7: p=0.0039 (**)
	4 and 8: p=0.0034 (**)
Supplementary Figure 2g-PR8
	DMSO						MG132						NH4CL						CQ
	1	2	3	4			1	2	3	4			1	2	3	4			1	2	3	4
PB2-PR8	-					PB2-PR8	-					PB2-PR8	-					PB2-PR8	-
JAK1/Actin	1.01654	0.77839	0.549568	0.286982		JAK1/Actin	0.957669	1.0608	1.33716	1.15496		JAK1/Actin	0.913302	0.616409	0.236558	0.145927		JAK1/Actin	0.963407	0.471496	0.227055	0.335305
	1.03751	0.670198	0.263435	0.2239			0.899679	0.994448	1.01977	1.00943			1.1328	0.640078	0.345885	0.265927			1.00214	0.519143	0.316452	0.196137
	0.945943	0.87841	0.513472	0.316638			1.14265	1.15379	1.16821	1.09965			0.953897	0.665685	0.498663	0.157882			1.03446	0.498547	0.394533	0.282613
	*Colored data analyzed by Unpaired t-test (two-tailed)						*Colored data analyzed by Unpaired t-test (two-tailed)						*Colored data analyzed by Unpaired t-test (two-tailed)					*Colored data analyzed by Unpaired t-test (two-tailed)
	1 and 2: p=0.0271 (*)						1 and 2: p=0.4801 (ns) no significant						1 and 2: p=0.0070 (**)					1 and 2: p<0.0001 (**)
	1 and 3: p=0.0040 (**)						1 and 3: p=0.2063 (ns) no significant						1 and 3: p=0.0033 (**)					1 and 3: p=0.0002 (**)
	1 and 4: p<0.0001 (**)						1 and 4: p=0.3550 (ns) no significant						1 and 4: p=0.0005 (**)					1 and 4: p<0.0001 (**)
Supplementary Figure 2g-CZ
	DMSO						MG132						NH4CL						CQ
	1	2	3	4			1	2	3	4			1	2	3	4			1	2	3	4
PB2-CZ	-					PB2-CZ	-					PB2-CZ	-					PB2-CZ	-
JAK1/Actin	0.88296	0.384154	0.131133	0.096157		JAK1/Actin	0.952153	0.794748	0.995596	0.992063		JAK1/Actin	1.03053	0.857405	0.292697	0.192298		JAK1/Actin	0.990465	0.716557	0.4	0.3
	1.03905	0.604799	0.448075	0.276558			0.942661	1.14855	1.09795	1.31259			0.90787	0.587052	0.469563	0.215489			1.01613	0.50112	0.233938	0.093078
	1.07799	0.401598	0.304334	0.225539			1.10519	1.25692	1.01144	0.941748			1.0616	0.774294	0.602451	0.380865			0.993409	0.802171	0.556626	0.289229
	*Colored data analyzed by Unpaired t-test (two-tailed)						*Colored data analyzed by Unpaired t-test (two-tailed)						*Colored data analyzed by Unpaired t-test (two-tailed)						*Colored data analyzed by Unpaired t-test (two-tailed)
	1 and 2: p=0.0044 (**)						1 and 2: p=0.6841 (ns) no significant						1 and 2: p=0.0470 (*)						1 and 2: p=0.0661 (ns)
	1 and 3: p=0.0031 (**)						1 and 3: p=0.5951 (ns) no significant						1 and 3: p=0.0056 (**)						1 and 3: p=0.0230 (*)
	1 and 4: p=0.0006 (**)						1 and 4: p=0.5668 (ns) no significant						1 and 4: p=0.0006 (**)						1 and 4: p=0.0068 (**)

## Sheet: Supplementary Figure 3
Supplementary Figure 3a
	1	2	3
	shGFP	shPB2-1#	shPB2-2#
PB2/Actin	0.960072	0.236187	0.397858
	1.05405	0.137319	0.203241
	0.985873	0.055785	0.117046
	*Colored data analyzed by Unpaired t-test (two-tailed)
	1 and 2: p=0.0001 (**)
	1 and 3: p=0.0010 (**)
Supplementary Figure 3c
	1	2	3	4
	shGFP		shPB2-1#
	3xFlag-PB2	3xFlag-DPB2	3xFlag-PB2	3xFlag-DPB2
PB2/Actin	0.991252	0.875381	0.34576	0.878665
	0.942134	0.812562	0.214479	0.923178
	1.06661	0.943126	0.275292	1.20786
	*Colored data analyzed by Unpaired t-test (two-tailed)
	1 and 2: p=0.0818 (ns) no significant
	3 and 4: p=0.0029 (**)
Supplementary Figure 3d
	1	2	3	4	5	6
	Vec	Vec	3xFlag-PB2	3xFlag-DPB2	3xFlag-PB2	3xFlag-DPB2
	shGFP	shPB2-1#	shGFP		shPB2-1#
JAK1/Actin	0.975395	0.88349	0.373589	0.320823	0.907176	0.385288
	0.969112	1.05124	0.23759	0.120983	0.806149	0.201655
	1.05549	0.978499	0.395785	0.321154	0.751669	0.367774
	*Colored data analyzed by Unpaired t-test (two-tailed)
	1 and 3: p=0.0003 (**)
	1 and 4: p=0.0005 (**)
	2 and 5: p=0.0969 (ns) no significant
	2 and 6: p=0.0011(**)

[truncated: 5 more sheets: Supplementary Figure 4, Supplementary Figure 5, Supplementary Figure 7, Supplementary Figure 8, Supplementary Figure 9]
